# Supplementary material for: The widespread use of topical antimicrobials enriches for resistance in Staphylococcus aureus isolated from patients with atopic dermatitis
Source: Br J Dermatol. 2018 Jul 24;179(4):951–8. doi: 10.1111/bjd.16722 (PMC6221151; doi:10.1111/bjd.16722)
Supplement: Supplementary file 1 — Table S1 Participant and isolate information. [file BJD-179-951-s001.xlsx]

## Sheet: Sheet 1
Supplementary table 1. Particpant and Isolate information. Case and control phenotype information. Genetic background of isolates along with Antmicrobial resistance phenotype from sensitivity testing and corresponding genotype responsible for resistance. Antimicrobial agents maked with * were not tested with antimicrobial sensitivity testing.
MIC- minimum inhibitory concentration (mg/L); R- resistant; I- intermediate; S- sensitive. Gene absence is denoted by hyphen (-).
							Benzylpenicillin			Oxacillin			Gentamicin			Ciprofloxacin			Erythromycin			Clindamycin			Tetracycline			Fusidic Acid			Mupirocin			Trimethoprim			Linezolid			Daptomycin			Teicoplanin			Vancomycin			Chloramphenicol
Case status	Sample ID	Patient age (months)	Patient sex	ENA accession number for sample sequence reads	Clonal complex (CC)	Sequence type (ST)	MIC	R/I/S	Genotype	MIC	R/I/S	Genotype	MIC	R/I/S	Genotype	MIC	R/I/S	Genotype	MIC	R/I/S	Genotype	MIC	R/I/S	Genotype	MIC	R/I/S	Genotype	MIC	R/I/S	Genotype	MIC	R/I/S	Genotype	MIC	R/I/S	Genotype	MIC	R/I/S	Genotype	MIC	R/I/S	Genotype	MIC	R/I/S	Genotype	MIC	R/I/S	Genotype	MIC
AD	1151-66	25	male	ERS2213321 (SAMEA104602039)	30	30	>=0.5	R	blaZ	<=0.25	S	-	<=0.5	S	-	<=0.5	S	-	1	S	-	0.25	S	-	<=1	S	-	4	R	fusA A307S/ L461S	<=2	S	-	<=0.5	S	-	2	S	-	0.25	S	-	<=0.5	S	-	1	S	-	8
AD	1332-23	not recorded	male	ERS2213322 (SAMEA104602040)	9	109	>=0.5	R	blaZ	<=0.25	S	-	<=0.5	S	-	<=0.5	S	-	>=8	R	ermA	0.25	R	ermA	<=1	S	-	<=0.5	S	-	<=2	S	-	<=0.5	S	-	2	S	-	0.25	S	-	<=0.5	S	-	1	S	-	8
AD	1434-01	6	male	ERS2213323 (SAMEA104602041)	45	45	>=0.5	R	blaZ	<=0.25	S	-	<=0.5	S	-	<=0.5	S	-	0.5	S	-	0.25	S	-	<=1	S	-	<=0.5	S	-	<=2	S	-	<=0.5	S	-	2	S	-	0.25	S	-	<=0.5	S	-	1	S	-	8
AD	1435-93	48	female	ERS2213324 (SAMEA104602042)	8	8	>=0.5	R	blaZ	0.5	S	-	<=0.5	S	-	<=0.5	S	-	1	S	-	0.25	S	-	<=1	S	-	<=0.5	S	-	<=2	S	-	<=0.5	S	-	2	S	-	0.5	S	-	<=0.5	S	-	1	S	-	8
AD	1444-05	24	male	ERS2213325 (SAMEA104602043)	5	5	>=0.5	R	blaZ	<=0.25	S	-	<=0.5	S	-	<=0.5	S	-	1	S	-	0.25	S	-	<=1	S	-	<=0.5	S	-	<=2	S	-	1	S	-	2	S	-	0.25	S	-	<=0.5	S	-	1	S	-	8
AD	1445-10	47	male	ERS2213326 (SAMEA104602044)	15	15	>=0.5	R	blaZ	0.5	S	-	<=0.5	S	-	<=0.5	S	-	1	S	-	0.25	S	-	<=1	S	-	>=32	R	fusA A376V/ P404Q/ L461S	<=2	S	-	<=0.5	S	-	2	S	-	0.25	S	-	<=0.5	S	-	1	S	-	8
AD	1446-13	10	male	ERS2213327 (SAMEA104602045)	5	5	>=0.5	R	blaZ	0.5	S	-	<=0.5	S	-	<=0.5	S	-	1	S	-	0.25	S	-	<=1	S	-	<=0.5	S	-	<=2	S	-	<=0.5	S	-	2	S	-	0.25	S	-	<=0.5	S	-	1	S	-	8
AD	1447-14	85	male	ERS2213328 (SAMEA104602046)	1	1	>=0.5	R	blaZ	0.5	S	-	<=0.5	S	-	<=0.5	S	-	0.5	S	-	0.25	S	-	<=1	S	-	16	R	fusC	<=2	S	-	1	S	-	2	S	-	0.25	S	-	<=0.5	S	-	1	S	-	8
AD	1462-18	5	male	ERS2213329 (SAMEA104602047)	30	30	>=0.5	R	blaZ	<=0.25	S	-	<=0.5	S	-	<=0.5	S	-	0.5	S	-	0.25	S	-	<=1	S	-	<=0.5	S	-	<=2	S	-	<=0.5	S	-	2	S	-	0.25	S	-	<=0.5	S	-	1	S	-	8
AD	1462-40	5	male	ERS2213330 (SAMEA104602048)	30	30	>=0.5	R	blaZ	<=0.25	S	-	<=0.5	S	-	<=0.5	S	-	1	S	-	0.25	S	-	<=1	S	-	<=0.5	S	-	<=2	S	-	<=0.5	S	-	2	S	-	0.25	S	-	<=0.5	S	-	1	S	-	8
AD	1464-27	5	male	ERS2213331 (SAMEA104602049)	8	8	>=0.5	R	blaZ	0.5	S	-	<=0.5	S	-	<=0.5	S	-	1	S	-	0.25	S	-	>=16	R	tetK	16	R	fusC	<=2	S	-	<=0.5	S	-	2	S	-	0.25	S	-	<=0.5	S	-	1	S	-	8
AD	1469-29	18	female	ERS2213332 (SAMEA104602050)	15	15	>=0.5	R	blaZ	<=0.25	S	-	<=0.5	S	-	<=0.5	S	-	0.5	S	-	0.25	S	-	<=1	S	-	<=0.5	S	-	<=2	S	-	<=0.5	S	-	2	S	-	0.25	S	-	<=0.5	S	-	1	S	-	8
AD	1470-31	36	male	ERS2213333 (SAMEA104602051)	1	1	>=0.5	R	blaZ	0.5	S	-	<=0.5	S	-	<=0.5	S	-	1	S	-	0.25	S	-	<=1	S	-	16	R	fusC	<=2	S	-	1	S	-	2	S	-	0.5	S	-	<=0.5	S	-	1	S	-	8
AD	1473-33	6	male	ERS2213334 (SAMEA104602052)	1	1	>=0.5	R	blaZ	0.5	S	-	<=0.5	S	-	<=0.5	S	-	0.5	S	-	0.25	S	-	<=1	S	-	16	R	fusC	<=2	S	-	1	S	-	2	S	-	0.5	S	-	<=0.5	S	-	1	S	-	8
AD	1473-42	6	male	ERS2213335 (SAMEA104602053)	9	109	>=0.5	R	blaZ	0.5	S	-	<=0.5	S	-	<=0.5	S	-	>=8	R	ermA	0.25	R	ermA	<=1	S	-	<=0.5	S	-	<=2	S	-	<=0.5	S	-	4	S	-	0.25	S	-	<=0.5	S	-	1	S	-	8
AD	1474-43	1	male	ERS2213336 (SAMEA104602054)	8	8	>=0.5	R	blaZ	0.5	S	-	<=0.5	S	-	<=0.5	S	-	0.5	S	-	0.25	S	-	>=16	R	tetK	16	R	fusC	<=2	S	-	<=0.5	S	-	2	S	-	0.25	S	-	<=0.5	S	-	1	S	-	<=4
AD	1480-35	not recorded	male	ERS2213337 (SAMEA104602055)	59	59	>=0.5	R	blaZ	<=0.25	S	-	<=0.5	S	-	<=0.5	S	-	0.5	S	-	0.25	S	-	<=1	S	-	<=0.5	S	-	<=2	S	-	1	S	-	2	S	-	0.25	S	-	<=0.5	S	-	1	S	-	8
AD	1494-45	6	male	ERS2213338 (SAMEA104602056)	30	30	>=0.5	R	blaZ	<=0.25	S	-	<=0.5	S	-	<=0.5	S	-	0.5	S	-	0.25	S	-	<=1	S	-	<=0.5	S	-	<=2	S	-	1	S	-	2	S	-	0.25	S	-	<=0.5	S	-	1	S	-	8
AD	1505-49	7	male	ERS2213339 (SAMEA104602057)	1	188	>=0.5	R	blaZ	0.5	S	-	<=0.5	S	-	<=0.5	S	-	1	S	-	0.25	S	-	<=1	S	-	<=0.5	S	-	<=2	S	-	<=0.5	S	-	2	S	-	<=0.12	S	-	<=0.5	S	-	<=0.5	S	-	8
AD	1511-54	25	male	ERS2213340 (SAMEA104602058)	5	5	0.12	S	blaZ (blaR frameshift)	<=0.25	S	-	<=0.5	S	-	<=0.5	S	-	1	S	-	0.25	S	-	<=1	S	-	<=0.5	S	-	<=2	S	-	1	S	-	2	S	-	0.25	S	-	<=0.5	S	-	1	S	-	8
AD	1512-56	34	male	ERS2213341 (SAMEA104602059)	7	7	>=0.5	R	blaZ	<=0.25	S	-	<=0.5	S	-	<=0.5	S	-	1	S	-	0.25	S	-	<=1	S	-	<=0.5	S	-	<=2	S	-	<=0.5	S	-	2	S	-	0.25	S	-	<=0.5	S	-	1	S	-	8
AD	1517-60	6	female	ERS2213342 (SAMEA104602060)	45	45	>=0.5	R	blaZ	0.5	S	-	<=0.5	S	-	<=0.5	S	-	1	S	-	0.25	S	-	<=1	S	-	<=0.5	S	-	<=2	S	-	<=0.5	S	-	2	S	-	0.25	S	-	<=0.5	S	-	1	S	-	8
AD	1519-62	11	male	ERS2213343 (SAMEA104602061)	5	5	>=0.5	R	blaZ	0.5	S	-	<=0.5	S	-	<=0.5	S	-	1	S	-	0.25	S	-	<=1	S	-	>=32	R	fusA L461K	<=2	S	-	<=0.5	S	-	2	S	-	0.25	S	-	<=0.5	S	-	1	S	-	8
AD	1521-58	26	male	ERS2213344 (SAMEA104602062)	15	582	0.12	S	blaZ (blaR frameshift)	<=0.25	S	-	<=0.5	S	-	<=0.5	S	-	0.5	S	-	0.25	S	-	<=1	S	-	<=0.5	S	-	<=2	S	-	<=0.5	S	-	2	S	-	0.25	S	-	<=0.5	S	-	1	S	-	8
AD	1523-64	10	male	ERS2213345 (SAMEA104602063)	Singleton	779	>=0.5	R	blaZ	>=4	R	mecA	<=0.5	S	-	<=0.5	S	-	1	S	-	0.25	S	-	<=1	S	-	16	R	fusC	<=2	S	-	1	S	-	2	S	-	0.25	S	-	<=0.5	S	-	1	S	-	8
AD	1533-70	5	male	ERS2213346 (SAMEA104602064)	1	1	>=0.5	R	blaZ	<=0.25	S	-	<=0.5	S	-	<=0.5	S	-	0.5	S	-	0.25	S	-	<=1	S	-	16	R	fusC	<=2	S	-	2	S	-	2	S	-	0.5	S	-	<=0.5	S	-	1	S	-	8
AD	1536-68	47	female	ERS2213347 (SAMEA104602065)	8	8	0.12	S	-	0.5	S	-	<=0.5	S	-	<=0.5	S	-	0.5	S	-	0.25	S	-	<=1	S	-	<=0.5	S	-	<=2	S	-	1	S	-	2	S	-	0.25	S	-	<=0.5	S	-	1	S	-	8
AD	1540-72	30	male	ERS2213348 (SAMEA104602066)	30	30	>=0.5	R	blaZ	<=0.25	S	-	<=0.5	S	-	<=0.5	S	-	0.5	S	-	0.25	S	-	<=1	S	-	4	R	fusA L461S	<=2	S	-	<=0.5	S	-	2	S	-	0.25	S	-	<=0.5	S	-	1	S	-	8
AD	1547-74	7	male	ERS2213349 (SAMEA104602067)	5	5	<=0.03	S	-	<=0.25	S	-	<=0.5	S	-	<=0.5	S	-	1	S	-	0.25	S	-	<=1	S	-	<=0.5	S	-	<=2	S	-	<=0.5	S	-	2	S	-	0.25	S	-	<=0.5	S	-	1	S	-	8
AD	1560-82	116	male	ERS2213350 (SAMEA104602068)	7	7	>=0.5	R	blaZ	0.5	S	-	<=0.5	S	-	<=0.5	S	-	0.5	S	-	0.25	S	-	<=1	S	-	>=32	R	fusA T34S/ D283N/ H457Y/ P635L	<=2	S	-	1	S	-	2	S	-	0.25	S	-	<=0.5	S	-	1	S	-	8
AD	1564-78	5	male	ERS2213351 (SAMEA104602069)	1	1	>=0.5	R	blaZ	0.5	S	-	<=0.5	S	-	<=0.5	S	-	>=8	R	ermC	0.25	R	ermC	<=1	S	-	16	R	fusC	<=2	S	-	1	S	-	2	S	-	0.25	S	-	<=0.5	S	-	1	S	-	8
AD	1565-80	10	female	ERS2213352 (SAMEA104602070)	1	1908	>=0.5	R	blaZ	0.5	S	-	<=0.5	S	-	<=0.5	S	-	0.5	S	-	0.25	S	-	<=1	S	-	<=0.5	S	-	<=2	S	-	1	S	-	2	S	-	0.25	S	-	<=0.5	S	-	1	S	-	8
AD	1568-86	27	male	ERS2213353 (SAMEA104602071)	5	5	>=0.5	R	blaZ	0.5	S	-	<=0.5	S	-	<=0.5	S	-	1	S	-	0.25	S	-	<=1	S	-	<=0.5	S	-	<=2	S	-	1	S	-	2	S	-	0.25	S	-	<=0.5	S	-	1	S	-	8
AD	1570-88	57	female	ERS2213354 (SAMEA104602072)	1	1	0.12	S	blaZ frameshift	<=0.25	S	-	<=0.5	S	-	<=0.5	S	-	1	S	-	0.25	S	-	<=1	S	-	16	R	fusC	<=2	S	-	1	S	-	2	S	-	0.25	S	-	<=0.5	S	-	1	S	-	8
AD	1572-90	5	male	ERS2213355 (SAMEA104602073)	9	109	>=0.5	R	blaZ	<=0.25	S	-	<=0.5	S	-	<=0.5	S	-	>=8	R	ermA	0.25	R	ermA	<=1	S	-	<=0.5	S	-	<=2	S	-	<=0.5	S	-	2	S	-	0.25	S	-	<=0.5	S	-	1	S	-	8
AD	1582-96	not recorded	female	ERS2213356 (SAMEA104602074)	45	45	>=0.5	R	blaZ	0.5	S	-	<=0.5	S	-	<=0.5	S	-	1	S	-	0.25	S	-	<=1	S	-	<=0.5	S	-	<=2	S	-	<=0.5	S	-	2	S	-	0.25	S	-	<=0.5	S	-	1	S	-	8
AD	1583-98	not recorded	male	ERS2213357 (SAMEA104602075)	59	59	>=0.5	R	blaZ	0.5	S	-	<=0.5	S	-	<=0.5	S	-	0.5	S	-	0.25	S	-	<=1	S	-	<=0.5	S	-	<=2	S	-	1	S	-	1	S	-	0.25	S	-	<=0.5	S	-	1	S	-	<=4
AD	1589-100	26	female	ERS2213358 (SAMEA104602076)	121	123	>=0.5	R	blaZ	0.5	S	-	<=0.5	S	-	<=0.5	S	-	0.5	S	-	0.25	S	-	<=1	S	-	8	R	fusB	<=2	S	-	<=0.5	S	-	2	S	-	0.25	S	-	<=0.5	S	-	1	S	-	8
AD	1602-102	10	male	ERS2213359 (SAMEA104602077)	59	375	>=0.5	R	blaZ	0.5	S	-	<=0.5	S	-	<=0.5	S	-	0.5	S	-	0.25	S	-	<=1	S	-	>=32	R	fusA L461K	<=2	S	-	<=0.5	S	-	2	S	-	0.25	S	-	<=0.5	S	-	1	S	-	8
AD	1604-104	9	female	ERS2213360 (SAMEA104602078)	8	8	>=0.5	R	blaZ	<=0.25	S	-	<=0.5	S	-	<=0.5	S	-	0.5	S	-	0.25	S	-	<=1	S	-	<=0.5	S	-	<=2	S	-	1	S	-	2	S	-	0.5	S	-	<=0.5	S	-	1	S	-	8
AD	1606-106	not recorded	male	ERS2213361 (SAMEA104602079)	45	45	>=0.5	R	blaZ	<=0.25	S	-	<=0.5	S	-	<=0.5	S	-	0.5	S	-	0.25	S	-	<=1	S	-	<=0.5	S	-	<=2	S	-	<=0.5	S	-	2	S	-	0.5	S	-	<=0.5	S	-	1	S	-	8
AD	1610-107	37	male	ERS2213362 (SAMEA104602080)	45	3072	>=0.5	R	blaZ	0.5	S	-	<=0.5	S	-	<=0.5	S	-	1	S	-	0.25	S	-	<=1	S	-	<=0.5	S	-	<=2	S	-	<=0.5	S	-	2	S	-	0.25	S	-	<=0.5	S	-	1	S	-	8
AD	1628-109	10	female	ERS2213363 (SAMEA104602081)	7	7	>=0.5	R	blaZ	<=0.25	S	-	<=0.5	S	-	<=0.5	S	-	1	S	-	0.25	S	-	<=1	S	-	8	R	fusB	<=2	S	-	<=0.5	S	-	2	S	-	0.25	S	-	<=0.5	S	-	1	S	-	8
AD	1634-111	8	male	ERS2213364 (SAMEA104602082)	45	45	>=0.5	R	blaZ	0.5	S	-	<=0.5	S	-	<=0.5	S	-	1	S	-	0.25	S	-	<=1	S	-	<=0.5	S	-	<=2	S	-	<=0.5	S	-	2	S	-	0.25	S	-	<=0.5	S	-	1	S	-	8
AD	1640-114	not recorded	female	ERS2213365 (SAMEA104602083)	8	8	>=0.5	R	blaZ	>=4	R	mecA	>=16	R	aacA-aphD	>=8	R	gyrA S84L/grlA S80F	>=8	R	ermA	>=4	R	ermA	<=1	S	-	4	R	fusA L461S	64	I	ileS-1 V588F	<=0.5	S	-	2	S	-	1	S	-	<=0.5	S	-	1	S	-	8
AD	262B-20	47	male	ERS2213366 (SAMEA104602084)	1	1	0.06	S	blaZ frameshift	<=0.25	S	-	<=0.5	S	-	<=0.5	S	-	>=8	R	ermC	0.25	R	ermC	<=1	S	-	16	R	fusA V90I/ A655T	<=2	S	-	1	S	-	2	S	-	0.25	S	-	<=0.5	S	-	1	S	-	<=4
AD	279B-47	79	female	ERS2213367 (SAMEA104602085)	1	1	>=0.5	R	blaZ	0.5	S	-	<=0.5	S	-	<=0.5	S	-	0.5	S	-	0.25	S	-	<=1	S	-	16	R	fusC	<=2	S	-	1	S	-	2	S	-	0.25	S	-	<=0.5	S	-	1	S	-	8
AD	295-84	77	female	ERS2213368 (SAMEA104602086)	45	45	>=0.5	R	blaZ	0.5	S	-	<=0.5	S	-	<=0.5	S	-	1	S	-	0.25	S	-	<=1	S	-	<=0.5	S	-	<=2	S	-	<=0.5	S	-	2	S	-	0.25	S	-	<=0.5	S	-	1	S	-	8
AD	310B-113	5	male	ERS2213369 (SAMEA104602087)	Singleton	1290	0.06	S	-	<=0.25	S	-	<=0.5	S	-	<=0.5	S	-	0.5	S	-	0.25	S	-	<=1	S	-	<=0.5	S	-	<=2	S	-	<=0.5	S	-	2	S	-	0.25	S	-	<=0.5	S	-	1	S	-	8
AD	51B-25	not recorded	male	ERS2213370 (SAMEA104602088)	8	1759	>=0.5	R	blaZ	0.5	S	-	<=0.5	S	-	1	S	-	1	S	-	0.25	S	-	<=1	S	-	<=0.5	S	-	<=2	S	-	<=0.5	S	-	2	S	-	0.25	S	-	<=0.5	S	-	1	S	-	8
NC	1002-01	46	female	ERS2213371 (SAMEA104602089)	5	2632	>=0.5	R	blaZ	<=0.25	S	-	<=0.5	S		<=0.5	S	-	1	S	-	0.25	S	-	<=1	S	-	<=0.5	S	-	<=2	S	-	<=0.5	S	-	2	S	-	0.5	S	-	<=0.5	S	-	1	S	-	8
NC	1024-03	0.075	male	ERS2213372 (SAMEA104602090)	30	39	>=0.5	R	blaZ	<=0.25	S	-	<=0.5	S		<=0.5	S	-	1	S	-	0.25	S	-	<=1	S	-	<=0.5	S	-	<=2	S	-	<=0.5	S	-	2	S	-	0.5	S	-	<=0.5	S	-	1	S	-	8
NC	1029-04	48	male	ERS2213373 (SAMEA104602091)	30	30	>=0.5	R	blaZ	<=0.25	S	-	<=0.5	S		<=0.5	S	-	1	S	-	0.25	S	-	<=1	S	-	<=0.5	S	-	<=2	S	-	<=0.5	S	-	2	S	-	0.5	S	-	<=0.5	S	-	1	S	-	8
NC	1030-05	18	female	ERS2213374 (SAMEA104602092)	45	45	>=0.5	R	blaZ	<=0.25	S	-	<=0.5	S		<=0.5	S	-	0.5	S	-	0.25	S	-	<=1	S	-	<=0.5	S	-	<=2	S	-	<=0.5	S	-	2	S	-	0.5	S	-	<=0.5	S	-	1	S	-	8
NC	1049-08	60	female	ERS2213375 (SAMEA104602093)	45	45	>=0.5	R	blaZ	<=0.25	S	-	<=0.5	S		<=0.5	S	-	0.5	S	-	0.25	S	-	<=1	S	-	<=0.5	S	-	<=2	S	-	<=0.5	S	-	2	S	-	0.5	S	-	<=0.5	S	-	1	S	-	8
NC	1051-09	5	male	ERS2213376 (SAMEA104602094)	45	45	>=0.5	R	blaZ	<=0.25	S	-	<=0.5	S		<=0.5	S	-	0.5	S	-	0.25	S	-	<=1	S	-	<=0.5	S	-	<=2	S	-	<=0.5	S	-	2	S	-	0.5	S	-	<=0.5	S	-	1	S	-	8
NC	1052-10	3	not recorded	ERS2213377 (SAMEA104602095)	22	22	>=0.5	R	blaZ	<=0.25	S	-	<=0.5	S		<=0.5	S	-	0.5	S	-	0.25	S	-	<=1	S	-	<=0.5	S	-	<=2	S	-	<=0.5	S	-	2	S	-	0.5	S	-	<=0.5	S	-	1	S	-	8
NC	1055-11	6	male	ERS2213378 (SAMEA104602096)	45	45	>=0.5	R	blaZ	<=0.25	S	-	<=0.5	S		<=0.5	S	-	0.5	S	-	0.25	S	-	>=16	R	tetK	<=0.5	S	-	<=2	S	-	1	S	-	2	S	-	0.5	S	-	<=0.5	S	-	1	S	-	<=4
NC	1091-13	30	female	ERS2213379 (SAMEA104602097)	22	22	>=0.5	R	blaZ	0.5	S	-	<=0.5	S		<=0.5	S	-	0.5	S	-	0.25	S	-	<=1	S	-	8	R	fusC	<=2	S	-	1	S	-	2	S	-	0.5	S	-	<=0.5	S	-	1	S	-	8
NC	1098-15	36	female	ERS2213380 (SAMEA104602098)	5	5	>=0.5	R	blaZ	<=0.25	S	-	<=0.5	S		<=0.5	S	-	1	S	-	0.25	S	-	<=1	S	-	>=32	R	fusA L461K	64	R	ileS-1 V588F	<=0.5	S	-	2	S	-	0.25	S	-	<=0.5	S	-	1	S	-	8
NC	1102-16	5	male	ERS2213381 (SAMEA104602099)	15	15	>=0.5	R	blaZ	0.5	S	-	<=0.5	S		<=0.5	S	-	0.5	S	-	0.25	S	-	>=16	R	tetM	<=0.5	S	-	<=2	S	-	>=16	R	dfrG	2	S	-	0.25	S	-	<=0.5	S	-	1	S	-	8
NC	1124-18	6	female	ERS2213382 (SAMEA104602100)	45	1049	>=0.03	S	-	<=0.25	S	-	<=0.5	S		<=0.5	S	-	0.5	S	-	0.25	S	-	<=1	S	-	<=0.5	S	-	<=2	S	-	<=0.5	S	-	2	S	-	0.25	S	-	<=0.5	S	-	1	S	-	8
NC	1155-19	60	female	ERS2213383 (SAMEA104602101)	121	121	>=0.5	R	blaZ	0.5	S	-	<=0.5	S		<=0.5	S	-	0.5	S	-	0.25	S	-	>=16	R	tetK	<=0.5	S	-	<=2	S	-	<=0.5	S	-	2	S	-	0.5	S	-	<=0.5	S	-	1	S	-	8
NC	1157-20	32	female	ERS2213384 (SAMEA104602102)	30	30	>=0.5	R	blaZ	<=0.25	S	-	<=0.5	S		<=0.5	S	-	0.5	S	-	0.25	S	-	<=1	S	-	<=0.5	S	-	<=2	S	-	<=0.5	S	-	2	S	-	0.5	S	-	<=0.5	S	-	1	S	-	8
NC	1177-21	60	male	ERS2213385 (SAMEA104602103)	30	30	>=0.5	R	blaZ	<=0.25	S	-	<=0.5	S		<=0.5	S	-	1	S	-	0.25	S	-	<=1	S	-	<=0.5	S	-	<=2	S	-	<=0.5	S	-	2	S	-	0.25	S	-	<=0.5	S	-	1	S	-	8
NC	1202-22	14	male	ERS2213386 (SAMEA104602104)	45	45	>=0.5	R	blaZ	0.5	S	-	<=0.5	S		<=0.5	S	-	1	S	-	0.25	S	-	<=1	S	-	<=0.5	S	-	<=2	S	-	<=0.5	S	-	2	S	-	0.5	S	-	<=0.5	S	-	1	S	-	8
NC	1207-23	36	male	ERS2213387 (SAMEA104602105)	45	3182	>=0.5	R	blaZ	0.5	S	-	<=0.5	S		<=0.5	S	-	0.5	S	-	0.25	S	-	<=1	S	-	<=0.5	S	-	<=2	S	-	<=0.5	S	-	2	S	-	0.25	S	-	<=0.5	S	-	1	S	-	8
NC	1236-25	4	male	ERS2213388 (SAMEA104602106)	30	39	>=0.5	R	blaZ	<=0.25	S	-	<=0.5	S		<=0.5	S	-	>=8	R	ermC	0.25	R	ermC	>=16	R	tetM	<=0.5	S	-	<=2	S	-	<=0.5	S	-	2	S	-	0.5	S	-	<=0.5	S	-	<=0.5	S	-	<=4
NC	1247-26	60	female	ERS2213389 (SAMEA104602107)	30	30	>=0.5	R	blaZ	<=0.25	S	-	<=0.5	S		<=0.5	S	-	<=0.25	S	-	0.25	S	-	<=1	S	-	4	R	fusA E444K	<=2	S	-	1	S	-	2	S	-	0.25	S	-	<=0.5	S	-	1	S	-	8
NC	1249-27	48	male	ERS2213390 (SAMEA104602108)	45	45	>=0.5	R	blaZ	0.5	S	-	<=0.5	S		<=0.5	S	-	0.5	S	-	0.25	S	-	<=1	S	-	<=0.5	S	-	<=2	S	-	<=0.5	S	-	2	S	-	0.5	S	-	<=0.5	S	-	1	S	-	8
NC	1253-28	60	female	ERS2213391 (SAMEA104602109)	1	188	>=0.5	R	blaZ	0.5	S	-	<=0.5	S		<=0.5	S	-	1	S	-	0.25	S	-	<=1	S	-	<=0.5	S	-	<=2	S	-	<=0.5	S	-	2	S	-	0.5	S	-	<=0.5	S	-	1	S	-	8
NC	1258-29	13	male	ERS2213392 (SAMEA104602110)	5	5	>=0.5	R	blaZ	<=0.25	S	-	<=0.5	S		<=0.5	S	-	1	S	-	0.25	S	-	<=1	S	-	<=0.5	S	-	<=2	S	-	1	S	-	2	S	-	0.25	S	-	<=0.5	S	-	1	S	-	8
NC	1263-30	48	male	ERS2213393 (SAMEA104602111)	1	2700	>=0.5	R	blaZ	0.5	S	-	<=0.5	S		<=0.5	S	-	1	S	-	0.25	S	-	<=1	S	-	<=0.5	S	-	<=2	S	-	1	S	-	2	S	-	0.25	S	-	<=0.5	S	-	1	S	-	8
NC	1270-31	48	male	ERS2213394 (SAMEA104602112)	30	30	>=0.5	R	blaZ	<=0.25	S	-	<=0.5	S		<=0.5	S	-	>=8	R	ermA	0.25	R	ermA	<=1	S	-	<=0.5	S	-	<=2	S	-	1	S	-	2	S	-	1	S	-	<=0.5	S	-	1	S	-	8
NC	1271-32	19	female	ERS2213395 (SAMEA104602113)	5	6	>=0.5	R	blaZ	<=0.25	S	-	<=0.5	S		<=0.5	S	-	1	S	-	0.25	S	-	<=1	S	-	<=0.5	S	-	<=2	S	-	<=0.5	S	-	2	S	-	0.25	S	-	<=0.5	S	-	1	S	-	8
NC	1286-33	60	female	ERS2213396 (SAMEA104602114)	45	45	>=0.5	R	blaZ	<=0.25	S	-	<=0.5	S		<=0.5	S	-	>=8	R	ermA	0.25	R	ermA	<=1	S	-	16	R	fusB	<=2	S	-	<=0.5	S	-	2	S	-	0.25	S	-	<=0.5	S	-	1	S	-	8
NC	1287-34	19	male	ERS2213397 (SAMEA104602115)	5	5	>=0.5	R	blaZ	<=0.25	S	-	<=0.5	S		<=0.5	S	-	1	S	-	0.25	S	-	<=1	S	-	<=0.5	S	-	<=2	S	-	<=0.5	S	-	2	S	-	0.25	S	-	<=0.5	S	-	1	S	-	8
NC	1310-36	8	male	ERS2213398 (SAMEA104602116)	30	30	>=0.5	R	blaZ	<=0.25	S	-	<=0.5	S		<=0.5	S	-	0.5	S	-	0.25	S	-	<=1	S	-	<=0.5	S	-	<=2	S	-	1	S	-	2	S	-	0.25	S	-	<=0.5	S	-	1	S	-	8
NC	1313-37	48	female	ERS2213399 (SAMEA104602117)	45	45	>=0.5	R	blaZ	0.5	S	-	<=0.5	S		<=0.5	S	-	0.5	S	-	0.25	S	-	<=1	S	-	<=0.5	S	-	<=2	S	-	<=0.5	S	-	2	S	-	0.5	S	-	<=0.5	S	-	1	S	-	8
NC	1319-38	7	female	ERS2213400 (SAMEA104602118)	30	30	>=0.5	R	blaZ	<=0.25	S	-	<=0.5	S		<=0.5	S	-	0.5	S	-	0.25	S	-	<=1	S	-	<=0.5	S	-	<=2	S	-	1	S	-	2	S	-	0.25	S	-	<=0.5	S	-	1	S	-	8
NC	1333-39	2	female	ERS2213401 (SAMEA104602119)	45	45	>=0.5	R	blaZ	0.5	S	-	<=0.5	S		<=0.5	S	-	0.5	S	-	0.25	S	-	<=1	S	-	<=0.5	S	-	<=2	S	-	<=0.5	S	-	2	S	-	0.5	S	-	<=0.5	S	-	1	S	-	8
NC	1334-40	24	female	ERS2213402 (SAMEA104602120)	30	30	>=0.5	R	blaZ	<=0.25	S	-	<=0.5	S		<=0.5	S	-	0.5	S	-	0.25	S	-	<=1	S	-	<=0.5	S	-	<=2	S	-	<=0.5	S	-	2	S	-	0.25	S	-	<=0.5	S	-	1	S	-	8
NC	1343-42	30	female	ERS2213403 (SAMEA104602121)	30	30	>=0.5	R	blaZ	<=0.25	S	-	<=0.5	S		<=0.5	S	-	0.5	S	-	0.25	S	-	<=1	S	-	<=0.5	S	-	<=2	S	-	1	S	-	2	S	-	0.25	S	-	<=0.5	S	-	2	S	-	8
NC	1344-43	2	male	ERS2213404 (SAMEA104602122)	5	5	>=0.5	R	blaZ	0.5	S	-	<=0.5	S		<=0.5	S	-	0.5	S	-	0.25	S	-	<=1	S	-	<=0.5	S	-	<=2	S	-	<=0.5	S	-	2	S	-	0.5	S	-	<=0.5	S	-	1	S	-	8
NC	1356-44	48	female	ERS2213405 (SAMEA104602123)	30	39	>=0.5	R	blaZ	<=0.25	S	-	<=0.5	S		<=0.5	S	-	0.5	S	-	0.25	S	-	<=1	S	-	<=0.5	S	-	<=2	S	-	<=0.5	S	-	2	S	-	0.5	S	-	<=0.5	S	-	1	S	-	8
NC	1359-45	60	female	ERS2213406 (SAMEA104602124)	1	1	>=0.5	R	blaZ	<=0.25	S	-	<=0.5	S		<=0.5	S	-	0.5	S	-	0.25	S	-	>=16	R	tetK	<=0.5	S	-	<=2	S	-	<=0.5	S	-	2	S	-	0.25	S	-	<=0.5	S	-	1	S	-	<=4
NC	1367-46	24	female	ERS2213407 (SAMEA104602125)	22	22	>=0.5	R	blaZ	<=0.25	S	-	<=0.5	S		<=0.5	S	-	0.5	S	-	0.25	S	-	<=1	S	-	16	R	fusC	<=2	S	-	1	S	-	2	S	-	0.5	S	-	<=0.5	S	-	<=0.5	S	-	8
NC	1374-47	3	female	ERS2213408 (SAMEA104602126)	45	45	>=0.5	R	blaZ	<=0.25	S	-	<=0.5	S		<=0.5	S	-	0.5	S	-	0.25	S	-	<=1	S	-	<=0.5	S	-	<=2	S	-	<=0.5	S	-	2	S	-	0.5	S	-	<=0.5	S	-	1	S	-	<=4
NC	1380-1-49	23	female	ERS2213409 (SAMEA104602127)	5	5	>=0.5	R	blaZ	0.5	S	-	<=0.5	S		<=0.5	S	-	1	S	-	0.25	S	-	<=1	S	-	<=0.5	S	-	<=2	S	-	1	S	-	2	S	-	0.5	S	-	<=0.5	S	-	1	S	-	8
NC	1384-51	15	female	ERS2213410 (SAMEA104602128)	45	54	>=0.5	R	blaZ	0.5	S	-	<=0.5	S		<=0.5	S	-	0.5	S	-	0.25	S	-	<=1	S	-	<=0.5	S	-	<=2	S	-	<0.5	S	-	2	S	-	0.5	S	-	<=0.5	S	-	1	S	-	8
NC	1401-52	24	male	ERS2213411 (SAMEA104602129)	5	6	>=0.5	R	blaZ	0.5	S	-	<=0.5	S		<=0.5	S	-	1	S	-	0.25	S	-	<=1	S	-	<=0.5	S	-	<=2	S	-	<0.5	S	-	2	S	-	0.25	S	-	<=0.5	S	-	1	S	-	8
NC	1403-53	60	female	ERS2213412 (SAMEA104602130)	1	1	>=0.5	R	blaZ	0.5	S	-	<=0.5	S		<=0.5	S	-	0.5	S	-	0.25	S	-	<=1	S	-	16	R	fusC	<=2	S	-	1	S	-	2	S	-	0.25	S	-	<=0.5	S	-	1	S	-	8
NC	1419-54	60	male	ERS2213413 (SAMEA104602131)	30	30	>=0.5	R	blaZ	<=0.25	S	-	<=0.5	S		<=0.5	S	-	1	S	-	0.25	S	-	<=1	S	-	<=0.5	S	-	<=2	S	-	1	S	-	2	S	-	0.25	S	-	<=0.5	S	-	1	S	-	8
NC	1450-55	24	male	ERS2213414 (SAMEA104602132)	22	22	>=0.5	R	blaZ	<=0.25	S	-	<=0.5	S		<=0.5	S	-	0.5	S	-	0.25	S	-	<=1	S	-	8	R	fusC	<=2	S	-	1	S	-	2	S	-	0.5	S	-	<=0.5	S	-	<=0.5	S	-	8
NC	1475-56	36	female	ERS2213415 (SAMEA104602133)	30	34	>=0.5	R	blaZ	<=0.25	S	-	<=0.5	S		<=0.5	S	-	0.5	S	-	0.25	S	-	<=1	S	-	<=0.5	S	-	<=2	S	-	1	S	-	2	S	-	0.25	S	-	<=0.5	S	-	1	S	-	8
NC	1480-58	60	male	ERS2213416 (SAMEA104602134)	22	737	>=0.5	R	blaZ	<=0.25	S	-	<=0.5	S		<=0.5	S	-	0.5	S	-	0.25	S	-	<=1	S	-	<=0.5	S	-	<=2	S	-	<0.5	S	-	2	S	-	1	S	-	<=0.5	S	-	1	S	-	8
NC	1483-59	60	male	ERS2213417 (SAMEA104602135)	25	25	>=0.5	R	blaZ	2	S	-	<=0.5	S		<=0.5	S	-	1	S	-	0.25	S	-	<=1	S	-	<=0.5	S	-	<=2	S	-	<0.5	S	-	2	S	-	1	S	-	<=0.5	S	-	1	S	-	8
NC	1493-60	24	female	ERS2213418 (SAMEA104602136)	30	30	>=0.5	R	blaZ	<=0.25	S	-	<=0.5	S		<=0.5	S	-	0.5	S	-	0.25	S	-	<=1	S	-	<=0.5	S	-	<=2	S	-	<0.5	S	-	2	S	-	0.5	S	-	<=0.5	S	-	1	S	-	8
NC	1541-61	6	male	ERS2213419 (SAMEA104602137)	Singleton	779	>=0.5	R	blaZ	>=4	R	mecA	<=0.5	S		<=0.5	S	-	1	S	-	0.25	S	-	<=1	S	-	16	R	fusC	<=2	S	-	1	S	-	4	S	-	0.25	S	-	<=0.5	S	-	1	S	-	8
[truncated: 14 more columns]
